# Supplementary material for: Cytochalasans from the Endophytic Fungus Aspergillus sp. LE2: Their Structures, Antibacterial and NO Production Inhibitory Activities
Source: J Fungi (Basel). 2023 Mar 19;9(3):374. doi: 10.3390/jof9030374 (PMC10051723; doi:10.3390/jof9030374)
Supplement: Supplementary file 1 [file jof-09-00374-s001.zip]

Archive with 2 entries (2 files):
- compound 1 cif.cif
- Supporting Information.pdf
